# Supplementary material for: Inflammatory-Targeted Lipid Carrier as a New Nanomaterial to Formulate an Inhaled Drug Delivery System
Source: Molecules. 2024 Apr 3;29(7):1616. doi: 10.3390/molecules29071616 (PMC11013801; doi:10.3390/molecules29071616)
Supplement: Supplementary file 1 [file molecules-29-01616-s001.zip]

Archive with 1 entries (1 files):
- molecules-2903172-supplementary.pdf
